# Supplementary material for: The Distinct Biological Effects of 6-Hydroxy-L-Nicotine in Representative Cancer Cell Lines
Source: Molecules. 2024 Nov 26;29(23):5593. doi: 10.3390/molecules29235593 (PMC11643659; doi:10.3390/molecules29235593)
Supplement: Supplementary file 1 [file molecules-29-05593-s001.zip]

Archive with 1 entries (1 files):
- molecules-3297934-supplementary.pdf
